# Supplementary material for: New Membrane-Forming Aromatic Co-Poly(amide-imide)s: Influence of the Chemical Structure on the Morphological, Thermal and Transport Properties
Source: Membranes (Basel). 2022 Jan 14;12(1):91. doi: 10.3390/membranes12010091 (PMC8781751; doi:10.3390/membranes12010091)
Supplement: Supplementary file 1 [file membranes-12-00091-s001.zip]

Archive with 1 entries (1 files):
- membranes-1519472-supplementary.pdf
